# Supplementary material for: Exhaustive identification of genome-wide binding events of transcriptional regulators
Source: Nucleic Acids Res. 2024 Mar 18;52(7):e40. doi: 10.1093/nar/gkae180 (PMC11040144; doi:10.1093/nar/gkae180)
Supplement: gkae180_Supplemental_Files [file gkae180_supplemental_files.zip]

Archive with 2 entries (2 files):
- SupplementaryData.xlsx
- Supplementary_Figures_Thirdrevision.pdf
